# Supplementary material for: Quantitative profiling of BATF family proteins/JUNB/IRF hetero-trimers using Spec-seq
Source: BMC Mol Biol. 2018 Mar 27;19:5. doi: 10.1186/s12867-018-0106-7 (PMC5869772; doi:10.1186/s12867-018-0106-7)
Supplement: Supplementary file 2 — Additional file 2. Spec-seq results for BATFx-JUNB. Spec-seq results for BATF-JUNB (sheet1), BATF2-JUNB (sheet2), and BATF3-JUNB (sheet3). Each sheet contains a CRE part and TRE part. Only the single variants from the wild type target (TGACGTCA for CRE and TGAC/GTCA for TRE) were included in the tables. The number of counts in the bound and unbound bands are provided. The ration of bound/unbound are proportional to the relative binding affinities. Energy = −ln(ratio); energy units are kT (k = Boltzmann constant, T in degrees Kelvin). [file 12867_2018_106_MOESM2_ESM.xlsx]

## Sheet: BATF-JUNB
CRE	Bound	Unbound	Ratio	Energy		TRE	Bound	Unbound	Ratio	Energy
TGACGTCA	8764	3054	2.86968	-1.0542		CTGAGTCA	573	143	4.00699	-1.38804
TTACGTCA	986	384	2.56771	-0.943014		ATGAGTCA	84	24	3.5	-1.25276
TGACGTAA	1600	749	2.13618	-0.75902		GTGAGTCA	1776	523	3.39579	-1.22254
TCACGTCA	759	361	2.10249	-0.743124		ATTAGTCA	536	184	2.91304	-1.0692
TGATGTCA	1611	770	2.09221	-0.73822		TGAGTCAT	10064	3504	2.87215	-1.05506
TGGCGTCA	2322	1236	1.87864	-0.630549		ATGCGTCA	460	168	2.7381	-1.00726
TGACGTGA	1734	963	1.80062	-0.588133		TTGAGTCA	1072	402	2.66667	-0.980829
TGACATCA	2011	1182	1.70135	-0.531424		TGCGTCAT	3883	1515	2.56304	-0.941193
CGACGTCA	777	471	1.64968	-0.500582		TGACTCAT	12500	5102	2.45002	-0.896096
TAACGTCA	861	540	1.59444	-0.466525		TTGCGTCA	1359	558	2.43548	-0.890145
TGAAGTCA	1211	764	1.58508	-0.460634		TTAGTCAT	4231	1746	2.42325	-0.885111
TGACGCCA	1333	868	1.53571	-0.428996		CTTAGTCA	654	284	2.30282	-0.834133
TGTCGTCA	1059	741	1.42915	-0.35708		TGAGTCAC	1235	543	2.2744	-0.821717
TGAGGTCA	5666	4000	1.4165	-0.348189		ACGAGTCA	310	138	2.24638	-0.809319
TGCCGTCA	923	676	1.36538	-0.311436		TGACTCAG	2049	934	2.19379	-0.785631
TGACCTCA	1317	971	1.35633	-0.304785		TGATTCAT	3796	1734	2.18916	-0.783517
TGACGACA	777	577	1.34662	-0.297598		TGACTCAC	1950	896	2.17634	-0.777644
TGACGTCG	1705	1275	1.33725	-0.290619		TGAGTCAG	1452	670	2.16716	-0.773419
TGACGTTA	1886	1414	1.3338	-0.288036		GTTAGTCA	1270	592	2.14527	-0.763266
AGACGTCA	767	609	1.25944	-0.230669		TTACTCAT	3365	1582	2.12705	-0.754738
GGACGTCA	1337	1066	1.25422	-0.226515		TGAATCAT	2378	1137	2.09147	-0.737867
TGACTTCA	1754	1461	1.20055	-0.182778		TTTAGTCA	822	398	2.06533	-0.725288
TGACGGCA	1318	1137	1.15919	-0.147722		ATGTGTCA	516	253	2.03953	-0.712717
TGACGTCT	1226	1159	1.05781	-0.0561993		GTGCGTCA	1968	982	2.00407	-0.695182
TGACGTCC	913	1006	0.907555	0.0970015		CTGCGTCA	798	418	1.90909	-0.646627
						CCGAGTCA	558	301	1.85382	-0.617249
						TGACGCAA	1316	741	1.77598	-0.574351
						TGAGTCAA	968	556	1.74101	-0.554464
						ATCAGTCA	337	195	1.72821	-0.547083
						TCGAGTCA	863	503	1.71571	-0.539825
						TGACTCAA	1601	941	1.70138	-0.531441
						TGTGTCAT	4030	2395	1.68267	-0.520383
						GCGAGTCA	1239	741	1.67206	-0.514059
						TGACTAAT	1832	1105	1.65792	-0.505563
						CGAGTCAT	1717	1066	1.61069	-0.476665
						TGACGCAT	1593	991	1.60747	-0.47466
						TGACTAAG	1459	925	1.5773	-0.455713
						ATAAGTCA	393	251	1.56574	-0.448357
						TGAGTAAT	1326	889	1.49156	-0.399825
						TTAAGTCA	731	491	1.4888	-0.397969
						TGAGTAAG	1020	710	1.43662	-0.362293
						TAGAGTCA	973	681	1.42878	-0.356822
						TGACTAAC	1139	803	1.41843	-0.349551
						GTGTGTCA	1809	1285	1.40778	-0.342015
						TGGAGTCA	1735	1249	1.38911	-0.328664
						CTCAGTCA	418	301	1.3887	-0.328371
						TGACTCGA	1371	988	1.38765	-0.327613
						CTGTGTCA	764	556	1.3741	-0.317799
						TTCAGTCA	515	375	1.37333	-0.317241
						CGACTCAT	1380	1005	1.37313	-0.317096
						TCAGTCAT	2202	1612	1.366	-0.31189
						TGACGCAC	1155	847	1.36364	-0.310155
						TGACGCAG	1266	937	1.35112	-0.300934
						TTGTGTCA	1124	839	1.33969	-0.292438
						TCACTCAT	1844	1426	1.29313	-0.257064
						TAAGTCAT	1909	1489	1.28207	-0.248475
						TGACTCGG	1631	1275	1.27922	-0.246247
						TGAGTAAC	842	664	1.26807	-0.237498
						TGACTGAT	1342	1073	1.2507	-0.223703
						TGAGTCGA	791	638	1.23981	-0.21496
						CGGAGTCA	940	764	1.23037	-0.207312
						AAGAGTCA	479	398	1.20352	-0.185249
						AGAGTCAT	1125	963	1.16822	-0.155485
						TGACTCCA	1096	942	1.16348	-0.151417
						CTAAGTCA	417	359	1.16156	-0.149764
						CAGAGTCA	659	568	1.16021	-0.148602
						GGGAGTCA	2091	1804	1.15909	-0.147636
						TGACTCGC	1313	1140	1.15175	-0.141286
						TGACTTAA	1477	1286	1.14852	-0.138476
						TGACACAT	1188	1036	1.14672	-0.136904
						AGGAGTCA	926	810	1.14321	-0.13384
						TGACTGAG	1145	1003	1.14158	-0.132409
						TGACTAAA	1055	931	1.13319	-0.125037
						TGAGTCTA	356	316	1.12658	-0.119189
						TGAGTGAG	1082	976	1.10861	-0.103104
						TGAGTAAA	824	747	1.10308	-0.0981053
						TGACTCGT	1653	1500	1.102	-0.0971267
						GAGAGTCA	1073	977	1.09826	-0.0937271
						TGACTGAC	712	652	1.09202	-0.0880333
						TGACTGAA	768	704	1.09091	-0.0870114
						GTAAGTCA	815	751	1.08522	-0.0817825
						TGACTTAT	1924	1776	1.08333	-0.0800427
						GGAGTCAT	1852	1729	1.07114	-0.0687229
						TAACTCAT	1516	1424	1.06461	-0.0626055
						TGACTCTG	1450	1377	1.05301	-0.0516563
						GTCAGTCA	712	678	1.05015	-0.0489306
						TGACTCTA	1240	1188	1.04377	-0.0428402
						TGACACAC	843	826	1.02058	-0.0203722
						TGAGTCGT	943	935	1.00856	-0.00851975
						ATGGGTCA	575	572	1.00524	-0.00523105
						TGACTTAG	1349	1366	0.987555	0.0125232
						AGACTCAT	932	947	0.984161	0.0159663
						TGAGTGAT	937	960	0.976042	0.02425
						TGAGTCGC	750	769	0.975293	0.0250178
						TGACTTAC	1191	1227	0.97066	0.0297789
						TGAGTCCA	566	589	0.960951	0.0398321
						TGACTCCG	1037	1080	0.960185	0.0406291
						TGAGTCTT	871	916	0.950873	0.0503744
						TGAGTGAC	630	672	0.9375	0.0645385
						TGACTCCT	1073	1145	0.937118	0.0649462
						TGACACAA	765	829	0.922799	0.0803443
						TGAGTGAA	665	721	0.92233	0.0808521
						TGAGTCGG	1004	1094	0.917733	0.0858487
						TGACTCTT	1501	1674	0.896655	0.109084
						TGACTCTC	880	982	0.89613	0.109669
						TGAGTCTG	734	831	0.883273	0.124121
						TGAGTTAA	896	1029	0.870748	0.138402
						TGAGTTAT	1141	1329	0.85854	0.152522
						TGAGTTAG	890	1054	0.844402	0.169126
						TGAGTCCT	579	686	0.844023	0.169575
						TTGGGTCA	1178	1415	0.832509	0.183311
						TGACACAG	815	985	0.827411	0.189454
						TGAGTTAC	747	911	0.819978	0.198478
						TGACTCCC	680	842	0.807601	0.213687
						TGAGACAT	54	67	0.80597	0.215709
						GGACTCAT	1167	1453	0.803166	0.219194
						TGAGTCCG	581	732	0.793716	0.23103
						TGAGTCTC	415	545	0.761468	0.272507
						TGTCTCAT	1812	2415	0.750311	0.287268
						TGGGTCAT	2004	2685	0.746369	0.292536
						TGACCCAT	675	921	0.732899	0.310747
						CTGGGTCA	608	875	0.694857	0.364049
						TGAGCCAT	196	290	0.675862	0.391766
						GTGGGTCA	1620	2400	0.675	0.393043
						TGGCTCAT	1715	2541	0.674931	0.393145
						TGAGTCCC	356	544	0.654412	0.424019
						TGACCCAA	439	673	0.652303	0.427246
						TGAGCCAG	220	358	0.614525	0.486905
						TGCCTCAT	1125	1916	0.587161	0.532457
						TGAGGCAT	416	734	0.566757	0.567824
						TGAGCCAC	146	259	0.563707	0.573221
						TGACCCAG	514	921	0.558089	0.583237
						TGAGCCAA	118	213	0.553991	0.590608
						TGACCCAC	423	765	0.552941	0.592504
						TGAGACAG	39	75	0.52	0.653926
						TGAGGCAA	327	633	0.516588	0.66051
						TGAGACAA	22	44	0.5	0.693147
						TGAGACAC	30	61	0.491803	0.709676
						TGAGGCAG	412	900	0.457778	0.781371
						TGAGGCAC	306	690	0.443478	0.813106

## Sheet: BATF2-JUNB
CRE	Bound	Unbound	Ratio	Energy		TRE	Bound	Unbound	Ratio	Energy
TGACGTCA	25420	6816	3.72946	-1.31626		ATGAGTCAT	216	79	2.73418	-1.00583
TTACGTCA	2358	757	3.11493	-1.13621		GTGAGTCAT	3397	1277	2.66014	-0.978379
TGACGTAA	4308	1767	2.43803	-0.891191		ATGAGTCAT	21324	8644	2.46691	-0.902968
TGATGTCA	3007	1482	2.02901	-0.70755		CTGAGTCAT	1076	459	2.34423	-0.851956
TCACGTCA	1232	752	1.6383	-0.493658		TTGAGTCAT	1817	813	2.23493	-0.804211
TGACATCA	3404	2532	1.34439	-0.295942		ATGACTCAT	24980	11270	2.2165	-0.795931
TAACGTCA	1384	1039	1.33205	-0.286719		TTGCGTCAT	2441	1140	2.14123	-0.76138
CGACGTCA	1212	997	1.21565	-0.195276		ATTAGTCAT	869	450	1.93111	-0.658096
TGACGTGA	2719	2268	1.19885	-0.181366		ATTAGTCAT	6441	3540	1.81949	-0.598557
TGTCGTCA	1596	1426	1.11921	-0.112627		ATGCGTCAT	889	512	1.73633	-0.551773
TGGCGTCA	3029	2809	1.07832	-0.075404		ATGCGTCAT	5607	3633	1.54335	-0.433957
AGACGTCA	1088	1073	1.01398	-0.0138827		ATGACTCAC	2932	2010	1.45871	-0.37755
TGAAGTCA	1493	1548	0.96447	0.0361763		ATGATTCAT	5275	3647	1.44639	-0.369074
TGACGTTA	2947	3159	0.93289	0.0694678		ATGAGTCAC	1831	1301	1.40738	-0.341729
TGAGGTCA	8258	9090	0.908471	0.0959925		ATGAATCAT	3573	2587	1.38114	-0.322907
GGACGTCA	1907	2125	0.897412	0.10824		ATTACTCAT	4596	3328	1.38101	-0.322815
TGCCGTCA	1165	1316	0.885258	0.121876		ATGACGCAA	2247	1705	1.31789	-0.276031
TGACTTCA	2318	2754	0.841685	0.17235		GTGCGTCAT	2920	2236	1.3059	-0.266895
TGACCTCA	1605	1994	0.804915	0.217019		ATGTGTCAT	988	763	1.29489	-0.258425
TGACGCCA	1434	1855	0.773046	0.257417		ATGACTCAG	2755	2250	1.22444	-0.202487
TGACGTCG	2021	2647	0.763506	0.269834		CTTAGTCAT	779	656	1.1875	-0.17185
TGACGACA	971	1295	0.749807	0.28794		CTGCGTCAT	1112	944	1.17797	-0.163789
TGACGGCA	1610	2449	0.657411	0.419446		ATGACTCAA	2182	1888	1.15572	-0.144724
TGACGTCT	1485	2323	0.63926	0.447445		TTGTGTCAT	1758	1617	1.0872	-0.0836042
TGACGTCC	1085	1980	0.54798	0.601517		GTTAGTCAT	1443	1335	1.0809	-0.077793
						ATGAGTCAG	1734	1644	1.05474	-0.0532986
						TTAAGTCAT	875	834	1.04916	-0.0479905
						TTTAGTCAT	831	800	1.03875	-0.0380181
						ATAAGTCAT	528	515	1.02524	-0.0249294
						ATGTGTCAT	5381	5264	1.02223	-0.021983
						ACGAGTCAT	420	413	1.01695	-0.0168071
						GTGTGTCAT	2574	2550	1.00941	-0.00936775
						ATGACTAAT	2223	2320	0.95819	0.0427096
						ATCAGTCAT	448	471	0.951168	0.0500649
						TCGAGTCAT	933	982	0.950102	0.0511861
						ATGACGCAT	2168	2417	0.89698	0.108722
						CTGTGTCAT	978	1098	0.89071	0.115736
						ATGAGTAAT	1748	2025	0.86321	0.147097
						ATAAGTCAT	2277	2652	0.858597	0.152455
						ATGAGTCAA	1140	1333	0.855214	0.156404
						TAGAGTCAT	1059	1247	0.849238	0.163416
						CCGAGTCAT	577	686	0.841108	0.173035
						GTAAGTCAT	1101	1349	0.81616	0.203145
						ATGACTTAA	2055	2540	0.809055	0.211888
						ATGACGCAC	1487	1865	0.797319	0.2265
						AAGAGTCAT	633	799	0.79224	0.232891
						GCGAGTCAT	1323	1672	0.791268	0.234119
						CTCAGTCAT	495	627	0.789474	0.236389
						TGGAGTCAT	1834	2328	0.787801	0.23851
						ATCAGTCAT	2385	3058	0.779922	0.248562
						CTAAGTCAT	514	667	0.770615	0.260567
						ACGAGTCAT	1701	2258	0.753322	0.283263
						TTCAGTCAT	561	746	0.752011	0.285005
						ATGACTAAG	1496	1992	0.751004	0.286344
						CAGAGTCAT	819	1115	0.734529	0.308526
						CGGAGTCAT	1051	1437	0.731385	0.312816
						GAGAGTCAT	1288	1771	0.727273	0.318454
						ATGACTGAT	1719	2369	0.725623	0.320725
						GTCAGTCAT	832	1178	0.706282	0.347741
						ATGACGCAG	1457	2094	0.695798	0.362697
						ATGACTGAA	1064	1559	0.682489	0.382009
						ATGACTGAG	1363	2007	0.679123	0.386953
						ATGACACAA	1113	1682	0.661712	0.412924
						AAGAGTCAT	1222	1852	0.659827	0.415777
						ATGACACAT	1386	2118	0.654391	0.42405
						AGGAGTCAT	1048	1621	0.646514	0.43616
						ATCACTCAT	1741	2708	0.64291	0.441751
						ATGACTGAC	856	1350	0.634074	0.455589
						ATGACTAAC	1094	1736	0.630184	0.461743
						ATGACTTAG	1731	2770	0.62491	0.470148
						GGGAGTCAT	2242	3641	0.615765	0.48489
						ATGACTTAT	2262	3689	0.613174	0.489106
						ATGACTCGT	1667	2725	0.611743	0.491443
						ATGACTAAA	1109	1852	0.598812	0.512807
						TTGGGTCAT	1435	2404	0.596922	0.515969
						ATGACTCGA	1196	2010	0.595025	0.519152
						ATGACACAC	993	1721	0.57699	0.54993
						ATGACTTAC	1422	2496	0.569712	0.562625
						ATGACTCCA	1053	1854	0.567961	0.565702
						AGGAGTCAT	1840	3251	0.56598	0.569197
						ATGAGTAAG	1044	1850	0.564324	0.572126
						ATGACTCGG	1544	2782	0.554996	0.588794
						ATGACTCTA	1199	2190	0.547489	0.602414
						ATAACTCAT	1430	2638	0.542077	0.612347
						ACGACTCAT	1063	1968	0.540142	0.615923
						ATGGGTCAT	769	1430	0.537762	0.620339
						ATGAGTGAG	1103	2091	0.527499	0.639609
						ATGACTCGC	1181	2301	0.513255	0.666982
						ATGACTCTG	1473	2871	0.513062	0.667359
						ATGACTCTT	1564	3065	0.510277	0.672801
						ATGAGTAAA	776	1538	0.504551	0.684086
						ATGAGTTAA	1087	2183	0.497939	0.697278
						ATGAGTGAT	1088	2199	0.49477	0.703662
						ATGGGTCAT	2565	5188	0.49441	0.70439
						ATGAGTAAC	767	1567	0.48947	0.714431
						ATGACACAG	1028	2106	0.488129	0.717175
						CTGGGTCAT	812	1675	0.484776	0.724068
						ATGACTCCG	959	1979	0.484588	0.724456
						ATGACTCCT	946	1970	0.480203	0.733546
						AAGACTCAT	800	1666	0.480192	0.733569
						ATGACTCTC	868	1815	0.478237	0.737649
						ATGACCCAA	544	1172	0.464164	0.767518
						GTGGGTCAT	1895	4313	0.439369	0.822415
						ATGACCCAT	721	1642	0.439099	0.823031
						ATGAGTGAC	630	1440	0.4375	0.826679
						ATGAGTGAA	711	1630	0.436196	0.829663
						ATGAGTTAT	1241	2882	0.430604	0.842567
						ATGACTCCC	627	1484	0.422507	0.86155
						AGGACTCAT	1020	2510	0.406375	0.90048
						ATGTCTCAT	1671	4237	0.394383	0.930433
						ATGAGTTAC	699	1838	0.380305	0.966783
						ATGAGTCGT	768	2021	0.38001	0.967558
						ATGAGTTAG	875	2349	0.372499	0.987521
						ATGAGTCGA	517	1416	0.365113	1.00755
						ATGAGTCTT	654	1854	0.352751	1.04199
						ATGACCCAC	468	1328	0.35241	1.04296
						ATGAGTCGG	791	2315	0.341685	1.07387
						ATGAGGCAT	517	1521	0.339908	1.07908
						ATGAGTCTC	392	1162	0.337349	1.08664
						ATGACCCAG	560	1668	0.335731	1.09144
						ATGAGTCCT	448	1336	0.335329	1.09264
						ATGAGTCTG	618	1844	0.335141	1.0932
						ATGAGTCCA	400	1205	0.33195	1.10277
						ATGGCTCAT	1494	4533	0.329583	1.10993
						ATGAGGCAA	376	1157	0.324978	1.124
						ATGAGTCGC	520	1688	0.308057	1.17747
						ATGCCTCAT	1050	3427	0.30639	1.1829
						ATGAGACAT	68	229	0.296943	1.21421
						ATGAGTCCG	422	1487	0.283793	1.25951
						ATGAGCCAT	212	751	0.28229	1.26482
						ATGAGACAG	59	220	0.268182	1.31609
						ATGAGGCAC	330	1234	0.267423	1.31892
						ATGAGTCTA	190	721	0.263523	1.33362
						ATGAGCCAG	207	786	0.263359	1.33424
						ATGAGCCAC	164	627	0.261563	1.34108
						ATGAGGCAG	484	1894	0.255544	1.36436
						ATGAGTCCC	272	1079	0.252085	1.37799
						ATGAGCCAA	124	505	0.245545	1.40428
						ATGAGACAA	38	173	0.219653	1.51571
						ATGAGACAC	36	199	0.180905	1.70979

## Sheet: BATF3-JUNB
CRE	Bound	Unbound	Ratio	Energy		TRE	Bound	Unbound	Ratio	Energy
TTACGTCA	3162	513	6.16374	-1.81868		TTGCGTCAT	4441	792	5.60732	-1.72407
TGACGTCA	29664	5142	5.76896	-1.75249		GTGAGTCAT	4816	925	5.20649	-1.64991
TGATGTCA	5298	1034	5.12379	-1.63389		CTGAGTCAT	1477	290	5.0931	-1.62789
TGACGTAA	5856	1388	4.21902	-1.4396		TTGAGTCAT	2489	581	4.28399	-1.45489
TCACGTCA	2263	597	3.79062	-1.33253		ATGAGTCAT	26132	6340	4.12177	-1.41628
TGGCGTCA	6380	2099	3.03954	-1.11171		ATGAGTCAT	255	66	3.86364	-1.35161
TGACATCA	5872	1962	2.99286	-1.09623		ATGACGCAA	4260	1201	3.54704	-1.26611
TGAGGTCA	18638	6270	2.97257	-1.08943		ATGACTCAT	30926	8960	3.45156	-1.23883
TAACGTCA	2274	768	2.96094	-1.08551		ATTAGTCAT	1179	342	3.44737	-1.23761
TGACGTGA	5009	1727	2.90041	-1.06485		ATTAGTCAT	9168	2782	3.29547	-1.19255
CGACGTCA	2239	799	2.80225	-1.03042		ATGCGTCAT	1064	352	3.02273	-1.10616
TGAAGTCA	3253	1200	2.71083	-0.997256		ATGAGTCAC	2658	952	2.79202	-1.02676
TGTCGTCA	3030	1142	2.65324	-0.975782		ATGCGTCAT	8111	2909	2.78824	-1.02541
TGACCTCA	3524	1557	2.26333	-0.816836		ATGACTCAC	3995	1556	2.56748	-0.942925
TGACGCCA	3349	1502	2.22969	-0.801864		GTGCGTCAT	4106	1753	2.34227	-0.851121
TGACGTCG	4145	1940	2.1366	-0.759215		ATGATTCAT	6729	2909	2.31317	-0.838617
AGACGTCA	1707	863	1.97798	-0.682078		ATTACTCAT	6070	2654	2.28711	-0.827291
TGACGTTA	4775	2420	1.97314	-0.679626		CTGCGTCAT	1685	777	2.1686	-0.77408
TGCCGTCA	1982	1036	1.91313	-0.648739		CTTAGTCAT	1112	519	2.14258	-0.762012
TGACTTCA	4164	2189	1.90224	-0.643031		ATGTGTCAT	1141	535	2.13271	-0.757394
TGACGACA	1701	928	1.83297	-0.60594		ATGAATCAT	4342	2088	2.0795	-0.732128
GGACGTCA	3049	1898	1.60643	-0.474013		TTAAGTCAT	1586	773	2.05175	-0.718691
TGACGGCA	2982	1923	1.5507	-0.438708		ATGAGTCAG	2673	1308	2.04358	-0.714702
TGACGTCT	2611	1900	1.37421	-0.317879		ATGACTCAG	3776	1880	2.00851	-0.697393
TGACGTCC	1773	1671	1.06104	-0.0592508		TTGTGTCAT	2496	1268	1.96845	-0.677249
						GTTAGTCAT	2129	1105	1.9267	-0.655807
						ATGACTCAA	2987	1585	1.88454	-0.633685
						TTTAGTCAT	1168	706	1.65439	-0.503433
						ATGAGTCAA	1682	1035	1.62512	-0.485582
						ATGACGCAT	2948	1826	1.61446	-0.478999
						ATGTGTCAT	6920	4456	1.55296	-0.440164
						ATGACTAAT	2952	1932	1.52795	-0.423927
						TCGAGTCAT	1246	834	1.494	-0.40146
						ATAAGTCAT	616	415	1.48434	-0.394968
						GTGTGTCAT	3160	2207	1.43181	-0.358938
						ATGACTTAA	3090	2191	1.41031	-0.343813
						ACGAGTCAT	454	327	1.38838	-0.328137
						TGGAGTCAT	2618	1930	1.35648	-0.304891
						TAGAGTCAT	1390	1040	1.33654	-0.290083
						ATCAGTCAT	491	374	1.31283	-0.272188
						ATCAGTCAT	3392	2692	1.26003	-0.231135
						CTGTGTCAT	1216	976	1.2459	-0.219859
						ATGACGCAG	2171	1750	1.24057	-0.215572
						ATGAGTAAT	2030	1649	1.23105	-0.207867
						ATGACGCAC	1913	1561	1.2255	-0.203346
						ATAAGTCAT	2929	2394	1.22348	-0.201695
						CCGAGTCAT	675	557	1.21185	-0.192147
						GCGAGTCAT	1654	1426	1.15989	-0.148323
						ATCACTCAT	2644	2283	1.15813	-0.146803
						CTAAGTCAT	631	561	1.12478	-0.117585
						ACGAGTCAT	2177	1948	1.11756	-0.111145
						ATGACTAAG	1907	1718	1.11001	-0.104371
						CAGAGTCAT	915	840	1.08929	-0.0855222
						TTCAGTCAT	682	640	1.06563	-0.0635615
						ATGACACAA	1457	1368	1.06506	-0.0630297
						GTAAGTCAT	1271	1220	1.0418	-0.0409531
						TTGGGTCAT	2052	2027	1.01233	-0.0122581
						CTCAGTCAT	543	552	0.983696	0.0164387
						CGGAGTCAT	1230	1306	0.941807	0.0599549
						ATGACTAAC	1319	1425	0.925614	0.0772979
						AAGAGTCAT	645	697	0.925395	0.0775351
						ATGACACAT	1637	1772	0.923815	0.0792436
						ATGACTAAA	1473	1608	0.916045	0.08769
						ATGACTGAT	1790	1990	0.899497	0.105919
						ATGACTCGA	1465	1633	0.897122	0.108564
						AAGAGTCAT	1429	1638	0.872405	0.136501
						ATGAGTAAG	1241	1426	0.870266	0.138956
						GTCAGTCAT	972	1131	0.859416	0.151502
						GAGAGTCAT	1320	1541	0.856587	0.1548
						ATGACTCCA	1334	1578	0.845374	0.167976
						ATGACTGAA	1140	1364	0.835777	0.179393
						ATGACTTAT	2478	2981	0.831265	0.184807
						AGGAGTCAT	1128	1357	0.831245	0.18483
						ATGGGTCAT	808	990	0.816162	0.203143
						ATGACTCTA	1491	1887	0.790143	0.235541
						ATGACTCGT	1890	2409	0.784558	0.242635
						AGGAGTCAT	2215	2824	0.784348	0.242902
						ATGACTGAG	1386	1797	0.771285	0.259697
						ACGACTCAT	1317	1720	0.765698	0.266968
						ATGAGTTAA	1305	1725	0.756522	0.279024
						ATGACTTAG	1780	2354	0.75616	0.279503
						GGGAGTCAT	2434	3244	0.750308	0.287271
						ATGAGTAAC	906	1217	0.744454	0.295105
						ATGACTGAC	784	1064	0.736842	0.305382
						ATAACTCAT	1659	2312	0.717561	0.331898
						ATGACTTAC	1494	2103	0.710414	0.341908
						ATGACACAC	1028	1477	0.696005	0.362398
						ATGAGTAAA	914	1314	0.695586	0.363001
						ATGAGTGAG	1162	1694	0.68595	0.37695
						ATGACTCGC	1282	1871	0.685195	0.378052
						ATGAGTGAC	728	1069	0.68101	0.384178
						ATGAGTCGA	764	1130	0.676106	0.391405
						ATGACTCGG	1606	2391	0.671685	0.397965
						ATGAGTGAT	1139	1776	0.641329	0.444213
						AAGACTCAT	946	1478	0.640054	0.446203
						ATGGGTCAT	2842	4494	0.632399	0.458235
						ATGACTCTG	1462	2366	0.617921	0.481395
						ATGACACAG	1092	1786	0.611422	0.491968
						ATGAGTCCA	558	929	0.600646	0.50975
						ATGACTCTT	1504	2539	0.592359	0.523642
						ATGAGTCGT	924	1580	0.58481	0.536468
						ATGAGTTAT	1259	2160	0.58287	0.53979
						CTGGGTCAT	787	1381	0.569877	0.562335
						ATGAGTGAA	731	1306	0.559724	0.580311
						ATGACTCCG	930	1665	0.558559	0.582396
						ATGACTCCT	964	1728	0.55787	0.583629
						ATGACCCAA	581	1060	0.548113	0.601273
						ATGAGACAT	88	161	0.546584	0.604068
						GTGGGTCAT	2028	3745	0.541522	0.613372
						ATGAGTCGG	944	1753	0.538505	0.618958
						ATGAGTCTA	275	525	0.52381	0.646627
						AGGACTCAT	1200	2333	0.514359	0.664833
						ATGACCCAT	671	1311	0.511823	0.669776
						ATGACTCTC	761	1523	0.499672	0.693804
						ATGAGTCCT	491	997	0.492477	0.708307
						ATGAGTCGC	658	1340	0.491045	0.71122
						ATGAGTCTG	651	1341	0.485459	0.722661
						ATGTCTCAT	1874	3869	0.484363	0.724921
						ATGAGGCAT	566	1191	0.475231	0.743954
						ATGAGTCTT	684	1474	0.464043	0.767777
						ATGAGTTAG	823	1781	0.4621	0.771974
						ATGACTCCC	588	1289	0.456168	0.784895
						ATGAGGCAA	422	947	0.445618	0.808294
						ATGAGTTAC	650	1460	0.445205	0.809219
						ATGAGCCAA	155	355	0.43662	0.828693
						ATGGCTCAT	1753	4053	0.432519	0.838129
						ATGAGACAA	49	115	0.426087	0.853112
						ATGAGCCAT	208	519	0.400771	0.914366
						ATGACCCAC	449	1135	0.395595	0.927365
						ATGAGTCTC	353	900	0.392222	0.935927
						ATGCCTCAT	1060	2897	0.365896	1.00541
						ATGACCCAG	515	1431	0.359888	1.02196
						ATGAGTCCC	297	828	0.358696	1.02528
						ATGAGTCCG	416	1177	0.353441	1.04004
						ATGAGACAG	50	145	0.344828	1.06471
						ATGAGCCAG	203	611	0.332242	1.10189
						ATGAGCCAC	130	411	0.316302	1.15106
						ATGAGGCAG	414	1473	0.281059	1.26919
						ATGAGGCAC	309	1118	0.276386	1.28596
						ATGAGACAC	33	121	0.272727	1.29928
