# Supplementary material for: Quantitative profiling of BATF family proteins/JUNB/IRF hetero-trimers using Spec-seq
Source: BMC Mol Biol. 2018 Mar 27;19:5. doi: 10.1186/s12867-018-0106-7 (PMC5869772; doi:10.1186/s12867-018-0106-7)
Supplement: Supplementary file 4 — Additional file 4. Normalized binding energy for BATFx-JUNB-IRFx for TRE/CRE sites. Normalized binding energy for BATFx-JUNB-IRFx for binding sites TRE-0sp, TRE-1sp and CRE are shown. Energy value were taken from TGAGTCAT for TRE-0SP, ATGAGTCA for TRE-1sp, and TGACGTCA for CRE and normalized by setting the energy value of TGAGTCAT of each TF combination to 0 (Fig. 3). [file 12867_2018_106_MOESM4_ESM.xlsx]

## Sheet: Sheet1
Normalized binding energy	TRE-0SP	TRE-1SP	CRE
BATF-only	0	-0.2	0
BATF2-only	0	-0.1	-0.42
BATF3-only	0	0.07	-0.33
BATF-IRF4	0	1.35	0.23
BATF2-IRF4	0	0.79	0.8
BATF3-IRF4	0	0.54	0.03
BATF-IRF8	0	1.07	0.02
BATF2-IRF8	0	0.26	0.33
BATF3-IRF8	0	0.18	0.07
