# Supplementary material for: Quantitative profiling of BATF family proteins/JUNB/IRF hetero-trimers using Spec-seq
Source: BMC Mol Biol. 2018 Mar 27;19:5. doi: 10.1186/s12867-018-0106-7 (PMC5869772; doi:10.1186/s12867-018-0106-7)
Supplement: Supplementary file 5 — Additional file 5. Normalized binding energy for BATFx-JUNB-IRFx for IRF sites. Normalized binding energy for BATFx-JUNB-IRFx for IRF binding sites are shown. Energy value were taken from averaging the energy of all oligos single variant to the wild type binding site (GAAA for 0sp and TTTC for 4sp), then normalized by setting the 0-sp for each TF combination to 0. [file 12867_2018_106_MOESM5_ESM.xlsx]

## Sheet: Sheet1
Normalized to 0SP as 0	BATF	BATF2	BATF3
IRF4-0sp	0	0	0
IRF4-4sp	1.58892	2.4004	1.60715
IRF8-0sp	0	0	0
IRF8-4sp	0.610744	1.1205	0.558332
