# Supplementary material for: Quantitative profiling of BATF family proteins/JUNB/IRF hetero-trimers using Spec-seq
Source: BMC Mol Biol. 2018 Mar 27;19:5. doi: 10.1186/s12867-018-0106-7 (PMC5869772; doi:10.1186/s12867-018-0106-7)
Supplement: Supplementary file 7 — Additional file 7. Oligos used. Oligos used for PCR and sequencing. [file 12867_2018_106_MOESM7_ESM.xlsx]

## Sheet: Sheet1
BATF-JUNB library
Multiplexing PCR Primer 1.0
PE1_01	AATGATACGGCGACCACCGAGATCTACACTCTTTCCCTACACGACGCTCTTCCGATCTGATAGTCTCATTTTCACC
Multiplexing PCR Primer 2.0
PE2_01	CAAGCAGAAGACGGCATACGAGATGCTACGCCAGTGACTGGAGTTCAGACGTGTGCTCTTCCGATCTACAGATACTGTAATGGAA
PE2_02	CAAGCAGAAGACGGCATACGAGATCGTGCAGTCGTGACTGGAGTTCAGACGTGTGCTCTTCCGATCTACAGATACTGTAATGGAA
PE2_03	CAAGCAGAAGACGGCATACGAGATCGAAATTCTGTGACTGGAGTTCAGACGTGTGCTCTTCCGATCTACAGATACTGTAATGGAA
PE2_04	CAAGCAGAAGACGGCATACGAGATGCAATCGTCGTGACTGGAGTTCAGACGTGTGCTCTTCCGATCTACAGATACTGTAATGGAA
IRF library
Multiplexing PCR Primer 1.0
PE1_IRF	AATGATACGGCGACCACCGAGATCTACACTCTTTCCCTACACGACGCTCTTCCGATCTGAGTCGTCTCGTCAGCAC
Multiplexing PCR Primer 2.0
PE2_IRF_01	CAAGCAGAAGACGGCATACGAGATGACCGACGCGTGACTGGAGTTCAGACGTGTGCTCTTCCGATCTGACCTGAGTGCTCTACGG
PE2_IRF_02	CAAGCAGAAGACGGCATACGAGATAGAGTCAGGGTGACTGGAGTTCAGACGTGTGCTCTTCCGATCTGACCTGAGTGCTCTACGG
PE2_IRF_03	CAAGCAGAAGACGGCATACGAGATCTGCTTCGGGTGACTGGAGTTCAGACGTGTGCTCTTCCGATCTGACCTGAGTGCTCTACGG
PE2_IRF_04	CAAGCAGAAGACGGCATACGAGATCTGTGCGACGTGACTGGAGTTCAGACGTGTGCTCTTCCGATCTGACCTGAGTGCTCTACGG
